# Supplementary material for: Targeting Acute Myeloid Leukemia Using the RevCAR Platform: A Programmable, Switchable and Combinatorial Strategy
Source: Cancers (Basel). 2021 Sep 24;13(19):4785. doi: 10.3390/cancers13194785 (PMC8508561; doi:10.3390/cancers13194785)
Supplement: Supplementary file 1 [file cancers-13-04785-s001.zip]

Archive with 1 entries (1 files):
- cancers-1368336-SI.pdf
